# Supplementary material for: Spermine synthase and MYC cooperate to maintain colorectal cancer cell survival by repressing Bim expression
Source: Nat Commun. 2020 Jun 26;11:3243. doi: 10.1038/s41467-020-17067-x (PMC7320137; doi:10.1038/s41467-020-17067-x)
Supplement: Supplementary file 3 — Source Data [file 41467_2020_17067_MOESM3_ESM.xlsx]

## Sheet: Fig.1b
Fig.1b
	Log2.expression.SMS.normal	Log2.expression.SMS.CRC
	6.13015	6.96304
	6.30523	6.63768
	6.28336	7.2418
	5.98829	8.28496
	6.48668	7.25646
	6.21208	7.66566
	6.41084	6.95217
	6.0789	7.64
	6.46093	6.39108
	6.11329	6.96014
	6.15369	5.75693
	6.39006	6.66795
	5.54985	6.28281
	6.23335	6.11758
	6.9412	7.46439
	6.65331	7.251
	6.40328	6.99056
	6.32668	6.32007
	5.57862	7.47119
	6.07912	5.88594
	6.03324	6.79346
	6.24894	6.51331
	6.23387	7.56356
	6.23254	6.09193
	6.17374	7.36452
	5.60756	7.33284
	6.0805	7.27288
	6.83445	6.96862
	6.39828	7.20014
	6.6759	7.13295
	6.3578	7.41611
	6.51572	7.87846
	6.01269	7.98866
	6.7412	6.58398
	6.17529	6.81628
	6.34143	5.95476
	6.46626	6.4506
	6.28914	7.79228
	6.68341	6.8458
	6.38274	6.81004
	6.7314	6.88317
		8.04216
		8.90512
		8.09052
		7.35254
		7.73844
		6.72543
		7.19568
		8.06585
		6.71234
		8.62095
		8.33519
		7.79345
		7.05288
		8.09631
		7.10717
		7.20313
		7.39401
		6.4855
		7.82984
		6.96765
		7.12372
		6.28605
		7.65384
		6.64641
		7.77099
		7.84537
		7.18437
		7.3053
		6.80328
		6.64127
		7.02414
		6.57575
		6.92806
		7.22413
		5.96725
		6.75912
		7.05
		6.4283
		7.06467
		6.98979
		6.93342
		6.40814
		6.52636
		8.12002
		6.55161
		6.52915
		5.05206
		7.31476
		6.47702
		7.11773
		6.77985
		6.67199
		6.52335
		7.52448
		7.63266
		6.65123
		7.50594
		5.0723
		7.54249
		6.81834
		7.14272
		6.48788
		7.45078
		6.45098
		7.06045
		6.55535
		6.50397
		6.97763
		7.41024
		7.92133
		7.08514
		7.29922
		6.7113
		6.36222
		6.90877
		8.22152
		7.08937
		7.09054
		7.18937
		6.99974
		7.50633
		5.77551
		6.77054
		7.15781
		6.88504
		6.53394
		6.44622
		6.77045
		7.9864
		5.80956
		7.22623
		7.68976
		6.71677
		6.67158
		7.21699
		7.03264
		6.5435
		6.64182
		7.47515
		6.42035
		7.49093
		6.05181
		7.53142
		7.03856
		7.53582
		6.44277
		7.12314
		6.62121
		6.77982
		7.27593
		7.05688
		7.96516
		7.42288
		7.39549
		7.0969
		6.57828
		6.05919
		7.27552
		6.31807
		6.83192
		6.49083
		6.98202
		6.63837
		6.75249
		7.62178
		7.19476
		7.63942
		7.38489
		6.86295
		7.29765
		7.10219
		6.76652
		6.91633
		7.04896
		7.61242
		7.44872
		6.70396
		7.38422
		7.18244
		7.01303
		6.38924
		7.89918
		7.3337
		6.3351
		6.83507
		6.95141
		7.06881
		6.52037
		7.29061
		6.26945
		7.2794
		7.91512
		7.37228
		7.02545
		7.01365
		7.98051
		6.09046
		5.9819
		6.8213
		4.97349
		7.03852
		7.2414
		6.71102
		6.87661
		7.06952
		7.1079
		6.96576
		6.83166
		8.06648
		7.0967
		6.95489
		7.24169
		7.22995
		6.79796
		6.54126
		7.03306
		6.73577
		7.16364
		7.9601
		7.12599
		6.22907
		6.83271
		6.42124
		6.14043
		6.05155
		7.30035
		7.71711
		6.13824
		6.86734
		7.06156
		7.47903
		7.0634
		7.82386
		7.79857
		6.92949
		6.72482
		7.8343
		7.35518
		6.12505
		6.40413
		7.54643
		8.12292
		8.36745
		5.68917
		7.58229
		7.71244
		7.32666
		7.07521
		8.1116
		6.99155
		8.01469
		7.81206
		7.35128
		7.53207
		7.61262
		7.43621
		7.26111
		5.81843
		6.79542
		7.26291
		6.87909
		7.47498
		7.51417
		8.00955
		7.2474
		7.02286
		7.82622
		6.41791
		6.98057
		7.01375
		7.58251
		7.56471
		7.48123
		8.42605
		7.83796
		7.04428
		7.58618
		7.26678
		7.03
		7.21943
		7.53607
		7.69191
		7.81379
		7.46064
		7.38763
		6.69256
		7.69254
		8.11298
		7.32412
		7.07516
		7.11712
		7.88682
		7.80662
		7.41804
		7.30179
		7.69822
		6.58952
		8.01728
		7.30929
		8.66186
		7.44757
		7.37615
		7.90409
		7.68786
		7.14902
		8.00251
		7.53545
		7.2695
		7.48578
		7.41407
		7.15329
		8.10348
		6.6421
		5.89332
		6.95548
		7.67548
		7.30191
		7.43416
		6.79949
		7.24121
		6.68337
		7.6294
		7.99002
		7.76558
		6.83615
		6.92218
		7.69215
		7.65392
		6.81003
		7.23888
		7.57924
		7.98615
		6.88738
		7.99549
		7.24399
		7.29735
		8.22696
		6.87544
		6.18632
		6.95135
		7.60637
		7.4334
		7.66923
		7.59362
		7.99018
		7.18906
		7.52878
		7.95362
		7.37014
		7.36007
		8.11223
		7.26793
		6.90474
		7.87879
		8.29454
		7.3482
		6.72479
		7.70419
		6.13163
		8.56762
		6.92889
		7.05595
		8.15203
		6.96031
		7.59732
		7.4619
		7.40686
		7.7983
		7.40132
		7.5323
		6.5817
		7.43425
		7.391
		7.35298
		6.60622
		8.2093
		7.91396
		8.10236
		7.62439
		7.02681
		6.88544
		7.52615
		7.1363
		6.90086
		7.44948
		8.23221
		6.96662
		7.81655
		7.21776
		7.49414
		6.64974
		7.81764
		7.14625
		6.35721
		6.95691
		7.88139
		6.46386
		8.0735
		6.80888
		7.46294
		6.52214
		6.27087
		6.50932
		7.07967
		6.98594
		7.22135
		6.9233
		7.32636
		7.39084
		7.92645
		7.41691
		8.25688
		6.78509
		7.86475
		7.16966
		7.47998
		6.81322
		7.62092
		7.18633
		7.6451
		6.7568
		7.20749
		7.10928
		6.29163
		7.29557
		8.04666
		7.22616
		7.66022
		7.22008
		7.6031
		7.27169
		7.55878
		8.17924
		6.75031
		7.19607
		6.21029
		6.9995
		6.85607
		7.23423
		7.59912
		7.53368
		7.67601
		7.52604
		7.45544
		7.6809
		6.60096
		7.13723
		7.04031
		6.63984
		7.56499
		7.6353
		6.86006
		7.43007
		7.81279
		6.50344
		7.61671
		7.71699
		7.10003
		7.21867
		7.80902

## Sheet: Fig.1c
Fig.1c
	Log2.expression.SMS.normal	Log2.expression.SMS.CRC
	4.87551	4.97592
	3.49473	5.04124
	4.33509	4.66726
	3.77156	4.99079
	4.40732	4.40817
	4.57398	5.16928
	4.08088	4.79517
	4.65309	5.0228
	4.39477	4.83645
	4.40349	4.65864
	3.81817	4.68985
	4.67526	4.52355
	4.59457	5.0879
	4.57798	4.79572
	4.17598	4.79851
	4.20214	4.68933
	4.92709	4.8277
	4.25215	4.36769
	4.07989	5.56757
	4.59979	5.34387
	3.94425	5.09583
	3.90291	5.02731
	4.32639	5.03201
	4.54797	4.97884
		5.1024
		5.18762
		4.9399
		4.27523
		4.93848
		4.81407
		4.80976
		4.73199
		4.43
		4.68216
		5.24034
		5.13491
		4.94089
		5.18147
		5.19012
		4.6767
		4.62996
		4.09262
		4.96323
		4.4918
		5.04653
		4.48757
		5.12606
		4.51967
		5.4525
		4.13563
		5.94566
		4.41069
		4.95214
		5.90812
		4.99031
		5.27266
		3.95777
		5.15183
		4.84839
		5.26796
		5.89884
		4.56452
		4.92756
		5.47454
		5.29173
		4.77654
		5.06371
		5.53456
		4.46651
		4.50121
		5.17541
		4.60667
		5.09582
		4.57313
		4.81892
		4.27696
		5.15291
		5.34308
		5.2881
		5.01318
		5.62289

## Sheet: Fig.1d
Fig.1d
	Log2.expression.SMS.normal	Log2.expression.SMS.CRC
	3.19833	3.79614
	2.24527	3.36193
	3.44613	3.65572
	3.21712	4.78203
	3.11467	3.6387
	3.43689	4.14417
	3.60848	3.21425
	2.70028	3.85346
	2.95004	3.9937
	2.62643	3.81827
	3.04876	2.9689
	3.04631	3.84933
	2.91384	4.26096
	3.3523	3.20605
	2.8426	3.05765
	3.21638	3.27746
	3.21393	3.58831
	3.38656	4.23617
	2.90785	3.41879
	2.83129	3.68762
	2.78531	3.79801
	2.73788	3.47384
	2.83399	4.76346
	3.35026	3.65246
	3.25264	3.58948
	3.30412	3.60759
	3.17931	2.91648
	3.20815	4.21035
	3.27957	4.1095
	3.37405	3.56405
	2.94401	3.63948
	3.04337	3.97515
	3.49057	3.88826
	2.46186	3.99249
	2.80972	4.18158
	3.31469	3.57298
	2.86577	4.00678
	2.8281	3.96583
	2.68402	3.52516
	3.32458	3.98449
	3.11703	3.22774
	3.50108	3.17806
	3.05096	4.74563
	2.97791	3.86001
	3.03096	3.33759
	3.21035	3.27845
	3.0727	3.68895
	3.42027	3.4123
	3.72164	3.45011
	3.23219	3.10407
	3.01139	3.37077
	2.76185	4.1612
	3.24111	4.26393
	3.53074	3.19485
	3.47492	4.12318
	3.04152	3.44759
	3.03215	3.59115
	2.25009	4.7058
	3.14407	3.50563
	3.26871	3.41296
	3.27923	3.79612
	3.1367	3.52644
	3.7928	5.33148
	2.56169	3.98922
	3.25177	4.51404

## Sheet: Fig.1f
Fig.1f
	Normal (n=57)				CRC (n=57)
	Score	n	Percentage		Score	n	Percentage
	0	9	15.7895		0	4	7.01754
	1	8	14.0351		1	2	3.50877
	2	17	29.8246		2	1	1.75439
	3	12	21.0526		3	5	8.77193
	4	8	14.0351		4	4	7.01754
	5	3	5.26316		5	19	33.3333
	6	0	0		6	22	38.5965

## Sheet: Fig.1g
Fig.1g
Anti-SMS
Anti-β-actin

## Sheet: Fig.1h
Fig.1h
	Normal	CRC
	0.67	1.62
	0.61	1.53
	1.22	2.14
	1.05	2.31
	1.48	2.11
	0.97	1.02

## Sheet: Fig.2a
Fig.2a
Anti-SMS
Anti-β-actin

## Sheet: Fig.2b
Fig.2b
	HCT116	Day 0			Day 1			Day 2			Day 3
	SMS WT (×106)	0.05	0.05	0.05	0.5	0.19	0.35	0.85	1.2	1.026	2.19	2.41	2.18
	SMS KO-1 (×106)	0.05	0.05	0.05	0.15	0.39	0.272	0.73	0.5	0.617	1.473	1.077	1.278
	SMS KO-2 (×106)	0.05	0.05	0.05	0.058	0.21	0.06	0.19	0.44	0.31	0.47	0.75	0.62

## Sheet: Fig.2c
Fig.2c
	DLD-1	Day 0			Day 1			Day 2			Day 3
	SMS WT (×106)	0.1	0.1	0.1	0.4	0.17	0.286	0.9	0.62	0.77	1.55	1.35	1.47
	SMS KO-1 (×106)	0.1	0.1	0.1	0.32	0.22	0.2	0.61	0.44	0.52	0.91	1.05	0.97
	SMS KO-2 (×106)	0.1	0.1	0.1	0.12	0.28	0.16	0.54	0.28	0.41	0.7	0.88	0.78

## Sheet: Fig.2e
Fig.2e
	HCT116				DLD-1
	SMS WT	SMS KO-1	SMS KO-2		SMS WT	SMS KO-1	SMS KO-2
	61.34	29.67	34.32		108.42	59.85	40.59
	62.31	29.7	38.37		94.06	47.53	45.74
	62.38	30.41	39.42		113.48	67.17	55.12
	63.04	34.11	42.75		58.27	48.67	41.8
	64.16	35.87	42.95		58.04	48.58	41.66
	65.82	36.53	43.73		58.92	44.49	43.75
	68.77	36.77	43.74		57.9	51.27	44.16
	69.86	41.66	43.75		67.04	50.68	53.48
	69.93	42.94	45.19		67.34	41.85	69.78
	70.27	43.34	47.37		85.19	46.43	57.31
	71.56	43.48	47.48		65.66	31.48	42.02
	76.8	44.8	47.82		62.37	37.7	49.21
	76.84	44.9	47.92		65.36	40.22	65.98
	77.91	45.32	48.52		63.67	45.78	64.33
	78.05	48.44	49.25		96.63	48.55	43.88
	78.18	52.53	49.41		58.66	57.75	45.64
	80.91	52.88	50.84		62.63	35.81	40.98
	82.26	54.83	51.02		71.86	46.43	49.17
	84.15	56.15	51.19		74.71	43.59	63.85
	85.28	56.41	51.75		79.94	47.89	41.93
	85.92	58.37	52.03		61.76	48.32	49.71
	87.65	58.85	52.13		62.92	48.66	41.34
	87.65	59.19	53.19		81.81	47.95	42.53
	89.69	60.46	53.65		56.11	48.43	39.65
	91.34	60.57	54.55		58.56	39.57	39.41
	91.41	60.82	54.55		64.09	50.27	49.35
	95.77	61.17	55.24		50.05	22.89	25.05
	96.57	61.37	55.71		75.48	51.6	33.13
	97.73	61.99	56.24		65.98	33.64	36.11
	98.28	62.9	56.98		90.08	54.98	26.94
	100.5	63	57		70.77	50.68	50.48
	100.84	63.16	59.45		86.54	48.84	45.02
	101.51	63.24	60.3		72.71	45.83	49.51
	103.27	63.79	60.65		72.02	44.73	35.58
	103.5	65.59	60.75		72.86	41.24	44.93
	103.91	66.94	61.16		75.2	48.34	47.35
	110.99	67.84	61.86		76.6	43.68	43.97
	111.37	69.01	62.56		66.22	48.25	54.53
	112.13	69.32	63.53		70.74	45.77	33.58
	112.69	71.03	64.4		61.74	54.71	46.07
	114.33	71.46	64.42		96.26	50.2	52.49
	114.62	73.27	65.69		70.23	53.28	32.93
	115.03	73.62	67.15		108.21	61.55	33.53
	116.61	74.8	67.26		51.13	48.24	41.48
	120.49	76.76	67.61		64.29	36.85	46.82
	121.96	80.19	72.02		60.59	42.65	37.73
	125.7	80.29	72.15		53.47	38.94	38.13
	132.73	81.98	76.71		73.14	48.18	50.63
	149.34	85.59	76.94		69.25	37.86	39.39
	171.37	92.51	77.9		59.04	37.06	33.39

[truncated: 101 more sheets: Fig.2f, Fig.2g, Fig.2h, Fig.2i, Fig.2j, Fig.2k, Fig.3a, Fig.3b, Fig.3d, Fig.3e, Fig.3f, Fig.3g, Fig.3h, Fig.3i, Fig.3j, Fig.4a, Fig.4b, Fig.4c, Fig.4d, Fig.4e …]
